# Supplementary material for: Virus Quasispecies Rarefaction: Subsampling with or without Replacement?
Source: Viruses. 2024 Apr 29;16(5):710. doi: 10.3390/v16050710 (PMC11126021; doi:10.3390/v16050710)
Supplement: Supplementary file 1 [file viruses-16-00710-s001.zip]

Archive with 1 entries (1 files):
- viruses-2995042-supplementary.pdf
